# Supplementary material for: Utilization of Hematite Particles for Economical Removal of o-xylene in a High-Temperature Gas-Solid Reactor
Source: Molecules. 2022 Feb 23;27(5):1509. doi: 10.3390/molecules27051509 (PMC8911638; doi:10.3390/molecules27051509)
Supplement: Supplementary file 1 [file molecules-27-01509-s001.zip]

Archive with 1 entries (1 files):
- molecules-1593506-supplementary.pdf
